# Supplementary material for: Competitive Inhibition and Pathway Truncation During Biotransformation of Traditional and Novel Brominated Flame Retardants Using a Dehalogenimonas-Rich Consortium: Chemical and Microbiological Insights
Source: Int J Mol Sci. 2026 Jul 17;27(14):6379. doi: 10.3390/ijms27146379 (PMC13410018; doi:10.3390/ijms27146379)
Supplement: Supplementary file 1 [file ijms-27-06379-s001.zip]

Archive with 1 entries (1 files):
- ijms-4367989-supplementary.pdf
